# Supplementary material for: BAllC and BAllCools: efficient formatting and operating for single-cell DNA methylation data
Source: Bioinformatics. 2024 Jun 21;40(7):btae404. doi: 10.1093/bioinformatics/btae404 (PMC11216754; doi:10.1093/bioinformatics/btae404)
Supplement: btae404_Supplementary_Data [file btae404_supplementary_data.zip]

Archive with 5 entries (5 files):
- SI.legends.docx
- figS2.context-query.png
- figS1.merging-time.png
- tabS1.ballc-meta-format.png
- SI.washu.tutorial.docx
